# Supplementary material for: Antibiotic resistance of blood cultures in regional and tertiary hospital settings of Tyrol, Austria (2006-2015): Impacts & trends
Source: PLoS One. 2019 Oct 10;14(10):e0223467. doi: 10.1371/journal.pone.0223467 (PMC6786751; doi:10.1371/journal.pone.0223467)
Supplement: S1 Appendix — (XLSX) [file pone.0223467.s004.xlsx]

## Sheet: metadata
abbreviations
LKI	=	TH	=	tertiary hospital
per	=	PH	=	peripheral hospital
spreadsheets
blood samples				extracted from MUI laboratory software
patient samples				extracted from MUI laboratory software
pathogen summary				extracted from MUI laboratory software
all pathogens by hosp				extracted from MUI laboratory software
admitted patients per hospital
AB res E.coli				antibiotic resistance of E.coli isolates for several antimicrobials
AB res Klebs				antibiotic resistance of Klebsiella isolates for several antimicrobials
AB res Staph au				antibiotic resistance of Staph. aureusisolates for several antimicrobials						MSSA	=	methicillin sensitive S. aureus			MRSA	=	Methicillin (cefoxitin) resistant S. aureus teted
AB res E. faecium				antibiotic resistance of Enterococcus faecalis isolates for several antimicrobials
AB res E. faecalis				antibiotic resistance of Enterococcus faecalis isolates for several antimicrobials
AB res Pseudomonas				antibiotic resistance of Pseudomonas isolates for several antimicrobials

## Sheet: blood samples
Number of blood samples sent by sending institution
year of observation	2006	2007	2008	2009	2010	2011	2012	2013	2014	2015	total
Tertiary hospital (TH)	23040	22391	21726	20114	19277	18395	17062	17055	17559	18501	195120
peripheral hospitals (PH)	4154	4406	4130	4616	5137	6072	7098	8230	7973	9428	61244
N positive blood samples
TH	16651	1657	1849	1757	1582	1431	1327	1410	1659	1857	2122
PH	11180	743	813	773	903	901	1033	1252	1513	1564	1685
Data obtained through HYBASE
patients identified in HMM laboratory between 1 Jan 2006 and 31 Dec 2015

## Sheet: Patient samples
Patient samples
year of observation	2006	2007	2008	2009	2010	2011	2012	2013	2014	2015	total
Tertiary hospital	3755	3469	3469	3502	3445	3302	3338	3315	3369	3414	34378
Peripheral hospitals	1524	1505	1431	1599	1663	2037	2375	2607	2503	2904	20148
positive TH
Obligatory pathogens	395	443	454	390	403	414	448	467	473	556	4443
Facultaive pathogens	47	48	60	60	47	41	49	80	67	83	582
Unusual pathogens	398	394	375	340	319	294	297	404	500	492	3813
Unusual pathogens	6	3	11	10	6	13	10	13	23	20	115
Contaminants	16	29	25	37	17	15	22	36	66	77	340
tot	862	917	925	837	792	777	826	1000	1128	1228	9293
positive PH
Obligatory pathogens	291	296	289	343	338	406	507	614	596	630	4310
Facultaive pathogens	19	25	32	16	25	34	33	58	45	50	337
Unusual pathogens	147	144	144	176	172	214	210	276	259	288	2030
Unusual pathogens	3	1	1	2	4	6	6	14	12	9	58
Contaminants	7	10	8	17	9	15	27	22	28	44	187
tot	467	476	474	554	548	675	783	984	940	1021	6922

## Sheet: pathogen summary
Unusual pathogens			Facultative pathogenic			obligatory
Microorganism	Number of isolates	%	Microorganism	Number of isolates	%		Microorganism	Number of isolates	%
Actinobacillus sp.	1	0.00561798	Abiotrophapha sp.	8	0.00118396		Acinetobac	26	0.00297041
Actinomyces sp.	22	0.123596	Acinetobacter sp.-mot baumannii	58	0.00858369		Actinobaculum	6	0.000685479
Agrobacterium	2	0.011236	Aerococcus sp.	4	0.000591979		Aeromonas	8	0.000913972
Arthrobacter sp.	5	0.0280899	Aggregibacter sp.	1	0.000591979		Alcaligenes	4	0.000456986
Bifidobacetrium sp.	1	0.00561798	Branhamella sp.	4	0.000147995		Anaerococcus	1	0.000114247
Brevibacillus sp.	2	0.011236	Coagulase negative staphylococci	5838	0.000591979		Aspergillus	2	0.000228493
Brevibacterium sp.	13	0.0730337	Corynebacterium sp.	190	0.863993		Bacteroides	107	0.0122244
Butyricimonas sp.	1	0.00561798	Dermacoccus sp.	1	0.028119		Brucella	2	0.000228493
Chryseobacterium sp.	1	0.00561798	Gemella sp.	10	0.000147995		Burkhold	3	0.00034274
Comamonas sp.	1	0.00561798	Globicatella sp.	1	0.00147995		Campy	11	0.00125671
Curpiavidus sp.	2	0.011236	Granulicatella sp.	13	0.000147995		Candida	493	0.0563235
Delftia sp.	1	0.00561798	Rothia sp.	15	0.00192393		Capnocytophaga	2	0.000228493
Dermabacter sp.	13	0.0730337	Streptococcus sp. - not pneumoniae, not beta-hemolytic	614	0.00221992		Citrobacter	98	0.0111962
Eubacterium sp.	2	0.011236	Total	6757	0.0908687		Clostridium	43	0.0049126
Ewingella sp.	1	0.00561798					E coli	2869	0.327773
Facklamia sp.	3	0.0168539					Eggerthella	12	0.00137096
Flavimonas sp.	1	0.00561798					Elisabethkingia	1	0.000114247
Flavobacterium sp.	3	0.0168539					Enterobacter	367	0.0419285
Gardnerella sp.	2	0.011236					Enterococc	953	0.108877
Gordonibacter sp.	1	0.00561798					Fiengoldia	2	0.000228493
Gram positive anaerobic rods	1	0.00561798					Fusobact	15	0.0017137
Lactobacillus sp.	44	0.247191					Hafnia	4	0.000456986
Lactococcus sp.	5	0.0280899					Hämoph	28	0.0031989
Leuconoctoc sp.	4	0.0224719					Klebs	816	0.0932252
Moraxella sp.	10	0.0561798					Kluyvera	1	0.000114247
Moulds	3	0.0168539					Listeria	17	0.00194219
Neisseria sp. -not meningitidis	9	0.0505618					Meningo	10	0.00114247
Ochrobactrum sp.	4	0.0224719					Morganella	33	0.00377014
Oerskovia sp.	1	0.00561798					Mycobact	1	0.000114247
Paracoccus sp.	1	0.00561798					Nocardia	1	0.000114247
Pediococcus	2	0.011236					other	2	0.000228493
Rhodococcus sp.	1	0.00561798					Pantoea	9	0.00102822
Robinsoniella sp.	1	0.00561798					Parabacteroides	1	0.000114247
Roseomonas sp.	1	0.00561798					Parvimonas	10	0.00114247
Ruminococcus	2	0.011236					Pasteurella	7	0.000799726
Sphingobacterium sp.	1	0.00561798					Peptoniphilus	1	0.000114247
Sphingomonas sp.	9	0.0505618					Peptostrepto	16	0.00182794
Sporolactobacillus sp.	1	0.00561798					Pneumo	229	0.0261625
Total	178						Prevotella	17	0.00194219
							Proteus	120	0.0137096
							Providencia	7	0.000799726
							Pseudom	393	0.0448989
							Rauoltella	17	0.00194219
							Salm	34	0.00388438
							Serr	80	0.00913972
							Staph au	1439	0.164401
							Stenotropho	60	0.00685479
							Strep	215	0.024563
							Trichosporon	1	0.000114247
							Veillonella	5	0.000571233
							Yeasts	154	0.017594
							Gesamtergebnis	8753	1

## Sheet: all pathogens by hosp
Code	Erreger / Intervall	gram	Form	Name	Gruppe strep1	näher	source	Gesamt	2006	2007	2008	2009	2010	2011	2012	2013	2014	2015
1	Abiotropha defectiva	gram positiv	cocci	Abiotropha	other	other	LKI	3								1		2
1	Abiotropha sp.	gram positiv	cocci	Abiotropha		other	per	1						1
1	Abiotropha sp.	gram positiv	cocci	Abiotropha	other	other	LKI	4						2		2
0	Achromobacter sp	gram negativ	Rods	other	Nonfermenter	other	LKI	2				1	1
0	Acinetobacter baumannii/haemolyticus	gram negativ	Rods	Acinetobac	Nonfermenter	Nonfermenter	LKI	18	1	1	3	2	3	2	3		2	1
0	Acinetobacter baumannii/haemolyticus	gram negativ	Rods	Acinetobac	Nonfermenter	Nonfermenter	per	8	1	1	1	1	1	2	1
1	Acinetobacter genomospecies	gram negativ	Rods	Acinetobac	Nonfermenter	Nonfermenter	LKI	1						1
1	Acinetobacter junii	gram negativ	Rods	Acinetobac	Nonfermenter	Nonfermenter	LKI	1									1
1	Acinetobacter junii	gram negativ	Rods	Acinetobac		Nonfermenter	per	1										1
1	Acinetobacter lwoffii	gram negativ	Rods	Acinetobac	Nonfermenter	Nonfermenter	LKI	15	3	3		4		1		2		2
1	Acinetobacter lwoffii	gram negativ	Rods	Acinetobac		Nonfermenter	per	6						3	2			1
1	Acinetobacter pittii	gram negativ	Rods	Acinetobac	Nonfermenter	Nonfermenter	LKI	3								1		2
1	Acinetobacter pittii	gram negativ	Rods	Acinetobac		Nonfermenter	per	5								2	2	1
1	Acinetobacter radioresistens	gram negativ	Rods	Acinetobac	Nonfermenter	Nonfermenter	LKI	1										1
1	Acinetobacter schindleri	gram negativ	Rods	Acinetobac		Nonfermenter	per	1								1
1	Acinetobacter sp	gram negativ	Rods	Acinetobac	Nonfermenter	Nonfermenter	LKI	12	3	2	2	1	1	1		1		1
1	Acinetobacter sp	gram negativ	Rods	Acinetobac		Nonfermenter	per	8	1			1		3	1	1	1
1	Acinetobacter ursingii	gram negativ	Rods	Acinetobac	Nonfermenter	Nonfermenter	LKI	1										1
1	Acinetobacter ursingii	gram negativ	Rods	Acinetobac		Nonfermenter	per	3								2	1
3	Actinobacillus actinomycetemcomitans	gram negativ	Rods	other			per	1									1
0	Actinobaculum schaalii	gram positiv	Rods	Actinobaculum		other	per	5								2		3
0	Actinobaculum schaalii	gram positiv	Rods	Actinobaculum	other	other	LKI	1									1
3	Actinomyces meyeri	gram positiv	Rods	Actinomyces	gram + rods	Actinomyceten	LKI	1					1
3	Actinomyces naeslundii	gram positiv	Rods	Actinomyces	gram + rods	Actinomyceten	LKI	1						1
3	Actinomyces naeslundii	gram positiv	Rods	Actinomyces		Actinomyceten	per	2						1		1
3	Actinomyces neuii	gram positiv	Rods	Actinomyces		Actinomyceten	per	2								1		1
3	Actinomyces neuii	gram positiv	Rods	Actinomyces	gram + rods	Actinomyceten	LKI	2									1	1
3	Actinomyces odontolyticus	gram positiv	Rods	Actinomyces		Actinomyceten	per	1									1
3	Actinomyces odontolyticus	gram positiv	Rods	Actinomyces	gram + rods	Actinomyceten	LKI	7					1		2	1	2	1
3	Actinomyces radicidentis	gram positiv	Rods	Actinomyces		Actinomyceten	per	1										1
3	Actinomyces spp	gram positiv	Rods	Actinomyces	gram + rods	Actinomyceten	LKI	3						1		1		1
3	Actinomyces spp	gram positiv	Rods	Actinomyces		Actinomyceten	per	2						1		1
4	Aerober Sporenbildner	gram positiv	Rods	aerobic spore formers	other	other	LKI	62	7	11	9	14	11	4		2	2	2
4	Aerober Sporenbildner	gram positiv	cocci	aerobic spore formers	1	other	per	24	4		1	8	5		1	1	1	3
1	Aerococcus spp	gram positiv	cocci	Aerococcus		other	per	1										1
1	Aerococcus viridans	gram positiv	cocci	Aerococcus	other	other	LKI	2	1	1
0	Aeromonas caviae	gram negativ	Rods	Aeromonas		other	per	1							1
0	Aeromonas hydrophila/trota/veroni	gram negativ	Rods	Aeromonas	other	other	LKI	3			1		2
0	Aeromonas hydrophila/trota/veroni	gram negativ	Rods	Aeromonas		other	per	1		1
0	Aeromonas sp	gram negativ	Rods	Aeromonas	other	other	LKI	1										1
0	Aeromonas veronii	gram negativ	Rods	Aeromonas	other	other	LKI	1							1
0	Aeromonas veronii	gram negativ	Rods	Aeromonas		other	per	1										1
1	Aggregatibacter aphrophilus	gram negativ	Rods	Aggregibacter	other	other	LKI	1									1
3	Agrobacterium radiobacter	gram negativ	Rods	Agrobact	1	other	per	1		1
3	Agrobacterium tumefaciens	gram negativ	Rods	Agrobact	other	other	LKI	1						1
0	Alcaligenes faecalis	gram negativ	Rods	Alcaligenes		other	LKI	1	1
0	Alcaligenes xylosoxidans ssp xylo. (Achromo.xylosoxidans)	gram negativ	Rods	Alcaligenes		other	per	1								1
0	Alcaligenes xylosoxidans ssp xylo. (Achromo.xylosoxidans)	gram negativ	Rods	Alcaligenes		other	LKI	2						1		1
0	Anaerococcus sp.	gram positiv	cocci	Anaerococcus		Anaerobier	LKI	1										1
4	Arcanobacterium haemolyticum (Coryne.haemolyticum)	gram positiv	Rods	Arcanobact	1	other	per	1							1
3	Arthrobacter spp	gram positiv	Rods	Arthrobacter	1	other	per	1									1
3	Arthrobacter spp	gram positiv	Rods	Arthrobacter	1	other	LKI	4								1	1	2
0	Aspergillus fumigatus	fungi	Mould	Aspergillus	identified	Aspergillus	LKI	1					1
0	Aspergillus sp.	fungi	Mould	Aspergillus	identified	Aspergillus	per	1								1
4	Bacillus cereus (B.cereus var cereus)	gram positiv	rods	bacillus	1	bacillus	per	8						1			3	4
4	Bacillus cereus (B.cereus var cereus)	gram positiv	rods	bacillus	1	bacillus	LKI	10				2		1	3	2	1	1
4	Bacillus circulans	gram positiv	rods	bacillus	1	bacillus	per	2					1					1
4	Bacillus circulans	gram positiv	rods	bacillus	1	bacillus	LKI	1				1
4	Bacillus licheniformis	gram positiv	rods	bacillus	1	bacillus	LKI	3				1				1	1
4	Bacillus mycoides (B.cereus var mycoides)	gram positiv	rods	bacillus	1	bacillus	per	3						1	1	1
4	Bacillus mycoides (B.cereus var mycoides)	gram positiv	rods	bacillus	1	bacillus	LKI	1										1
4	Bacillus pumilus	gram positiv	rods	bacillus	1	bacillus	per	1								1
4	Bacillus pumilus	gram positiv	rods	bacillus	1	bacillus	LKI	3									3
4	Bacillus simplex	gram positiv	rods	bacillus	1	bacillus	per	2							1			1
4	Bacillus simplex	gram positiv	rods	bacillus	1	bacillus	LKI	2										2
4	Bacillus spp	gram positiv	rods	bacillus	1	bacillus	per	4							1		1	2
4	Bacillus spp	gram positiv	rods	bacillus	1	bacillus	LKI	4						1	1		1	1
4	Bacillus subtilis	gram positiv	rods	bacillus	1	bacillus	per	1								1
4	Bacillus subtilis	gram positiv	rods	bacillus	1	bacillus	LKI	1									1
0	Bacteroides caccae	gram negativ	Rods	Bacteroides		Anaerobier	LKI	1							1
0	Bacteroides fragilis	gram negativ	Rods	Bacteroides		Anaerobier	LKI	32		4	3	3	4	4	4	4	3	3
0	Bacteroides fragilis	gram negativ	Rods	Bacteroides		Anaerobier	per	41	2	2	1	7		5	5	7	9	3
0	Bacteroides gracilis	gram negativ	Rods	Bacteroides		Anaerobier	LKI	1					1
0	Bacteroides ovatus	gram negativ	Rods	Bacteroides		Anaerobier	per	2							1	1
0	Bacteroides sp.	gram negativ	Rods	Bacteroides		Anaerobier	LKI	4	1					2			1
0	Bacteroides sp.	gram negativ	Rods	Bacteroides		Anaerobier	per	3					1		2
0	Bacteroides stercoris	gram negativ	Rods	Bacteroides		Anaerobier	LKI	1			1
0	Bacteroides thetaiotaomicron	gram negativ	Rods	Bacteroides		Anaerobier	LKI	9					2	2		4		1
0	Bacteroides thetaiotaomicron	gram negativ	Rods	Bacteroides		Anaerobier	per	8	1			1			1	2	3
0	Bacteroides uniformis	gram negativ	Rods	Bacteroides		Anaerobier	per	1							1
0	Bacteroides vulgatus	gram negativ	Rods	Bacteroides		Anaerobier	per	4				1			1	1	1
3	Bifidobacterium breve	gram positiv	Rods	Bifidobakt		Anaerobier	LKI	1									1
1	Branhamella (Moraxella) catarrhalis	gram negativ	cocci	Branhamella		other	LKI	2			1							1
1	Branhamella sp	gram negativ	cocci	Branhamella		other	LKI	1										1
1	Branhamella sp	gram negativ	cocci	Branhamella		other	per	1						1
3	Brevibacillus borstelensis	gram positiv	rods	Brevibacillus	1	Anaerobier	LKI	1			1
3	Brevibacillus sp.	gram positiv	rods	Brevibacillus	1	Anaerobier	per	1										1
3	Brevibacterium casei	gram positiv	rods	Brevibacterium	1	Anaerobier	per	2					1					1
3	Brevibacterium casei	gram positiv	rods	brevibacterium	1	Anaerobier	LKI	4		1					2			1
3	Brevibacterium celere	gram positiv	rods	brevibacterium	1	Anaerobier	LKI	1									1
3	Brevibacterium sp	gram positiv	rods	Brevibacterium	1	Anaerobier	per	1				1
3	Brevibacterium sp	gram positiv	rods	Brevibacterium	1	Anaerobier	LKI	5	1		1			2			1
0	Brucella melitensis	gram negativ	Rods	Brucella		other	LKI	1						1
0	Brucella melitensis	gram negativ	Rods	Brucella		other	per	1		1
0	Burkholderia cepacia complex	gram negativ	Rods	Burkhold		other	per	1	1
0	Burkholderia multivorans	gram negativ	Rods	Burkhold		other	LKI	1								1
0	Burkholderia pickettii (Pseudomonas pickettii)	gram negativ	Rods	Burkhold		other	per	1	1
3	Butyricimonas paravirosa	gram negativ	rods	Butyricimonas		Anaerobier	per	1										1
0	Campylobacter fetus ssp fetus	gram negativ	Rods	Campy		other	per	1										1
0	Campylobacter gracilis	gram negativ	Rods	Campy		other	per	3	1	1	1
0	Campylobacter jejuni	gram negativ	Rods	Campy		other	LKI	3									1	2
0	Campylobacter jejuni (CAJJ)	gram negativ	Rods	Campy		other	LKI	1									1
0	Campylobacter jejuni (CAJJ)	gram negativ	Rods	Campy		other	per	3									1	2
0	Candida albicans	fungi	yeasts	Candida	identified	yeasts	LKI	68	9	4	2	6	5	4	3	4	5	26
0	Candida albicans	fungi	yeasts	Candida	identified	yeasts	per	40	1	4	1	4	3		4	1	3	19
0	Candida dubliniensis	fungi	yeasts	Candida	identified	yeasts	LKI	1										1
0	Candida dubliniensis	fungi	yeasts	Candida	identified	yeasts	per	1										1
0	Candida glabrata (Torulopsis glabrata)	fungi	yeasts	Candida	identified	yeasts	LKI	19	1	2		1	1		1	2	1	10
0	Candida glabrata (Torulopsis glabrata)	fungi	yeasts	Candida	identified	yeasts	per	3						1				2
0	Candida guilliermondii	fungi	yeasts	Candida	identified	yeasts	LKI	2										2
0	Candida inconspicua (Torulopsis inconspicua)	fungi	yeasts	Candida	identified	yeasts	LKI	1										1
0	Candida inconspicua (Torulopsis inconspicua)	fungi	yeasts	Candida	identified	yeasts	per	1										1
0	Candida kefyr (C.pseudotrop.)	fungi	yeasts	Candida	identified	Candida	LKI	2										2
0	Candida krusei	fungi	yeasts	Candida	identified	Candida	LKI	5	1							1		3
0	Candida krusei	fungi	yeasts	Candida	identified	Candida	per	2		1								1
0	Candida parapsilosis	fungi	yeasts	Candida	identified	Candida	LKI	8							1		1	6
0	Candida parapsilosis	fungi	yeasts	Candida	identified	Candida	per	3										3
0	Candida pararugosa	fungi	yeasts	Candida	identified	Candida	LKI	2										2
0	Candida pelliculosa	fungi	yeasts	Candida	identified	Candida	LKI	1										1
0	Candida rugosa	fungi	yeasts	Candida	identified	Candida	per	1								1
0	Candida sp	fungi	yeasts	Candida	non identified	Candida	LKI	218	40	34	51	41	29	17	2	4
0	Candida sp	fungi	yeasts	Candida	non identified	Candida	per	106	18	20	17	22	15	7	4	1	2
0	Candida tropicalis	fungi	yeasts	Candida	identified	Candida	LKI	3		1		1						1
0	Candida tropicalis	fungi	yeasts	Candida	identified	Candida	per	6				1			1			4
0	Capnocytophaga sp	gram negativ	rods	Capnocytophaga		other	LKI	1						1
0	Capnocytophaga sputigena	gram negativ	rods	Capnocytophaga		other	LKI	1										1
0	Carbapenem-resistente Klebsiella oxytoca	gram negativ	rods	Klebs		Enterobakterien	LKI	1									1
0	Carbapenem-resistente Klebsiella pneumoniae	gram negativ	rods	Klebs		Enterobakterien	LKI	4									1	3
0	Carbapenem-resistente Klebsiella pneumoniae	gram negativ	rods	Klebs		Enterobakterien	per	2										2
0	Carbapenem-resistente Serratia marcescens	gram negativ	rods	Serr		Enterobakterien	LKI	1										1
0	Carbapenem-resistenter Enterobacter cloacae	gram negativ	rods	Enterobacter		Enterobakterien	LKI	1										1
0	Carbapenem-resistenter Escherichia coli	gram negativ	rods	E coli		Enterobakterien	LKI	1										1
3	Chryseobacterium sp.	gram negativ	rods	Chryseobacterium		other	LKI	1										1
0	Citrobacter amalonaticus/koseri	gram negativ	rods	Citrobacter		Enterobakterien	LKI	1								1
0	Citrobacter amalonaticus/koseri	gram negativ	rods	Citrobacter		Enterobakterien	per	4	1	1					1			1
0	Citrobacter braakii	gram negativ	rods	Citrobacter		Enterobakterien	per	2								1		1
0	Citrobacter freundii	gram negativ	rods	Citrobacter		Enterobakterien	LKI	26	5		3	1	3	3	5		1	5
0	Citrobacter freundii	gram negativ	rods	Citrobacter		Enterobakterien	per	20	3	1		2	3	1	1	3	3	3
0	Citrobacter koseri (Citrobacter diversus)	gram negativ	rods	Citrobacter		Enterobakterien	LKI	20		2	1	1	2	3	2	2	3	4
0	Citrobacter koseri (Citrobacter diversus)	gram negativ	rods	Citrobacter		Enterobakterien	per	17		1	2		2	1	2	4	2	3
0	Citrobacter sp	gram negativ	rods	Citrobacter		Enterobakterien	LKI	3	1	1			1
0	Citrobacter sp	gram negativ	rods	Citrobacter		Enterobakterien	per	5			1	2		2
0	Clostridium barati (Cl.paraperfringens)	gram positiv	rods	Clostridium		Anaerobier	per	1			1
0	Clostridium clostridiiforme	gram positiv	rods	Clostridium		Anaerobier	per	2									1	1
0	Clostridium innocuum	gram positiv	rods	Clostridium		Anaerobier	per	1				1
0	Clostridium paraputrificum	gram positiv	rods	Clostridium		Anaerobier	per	2				1		1
0	Clostridium paraputrificum	gram positiv	rods	Clostridium		Anaerobier	LKI	1								1
0	Clostridium perfringens	gram positiv	rods	Clostridium		Anaerobier	per	7	1		2				1	1	1	1
0	Clostridium perfringens	gram positiv	rods	Clostridium		Anaerobier	LKI	6		3		1				1	1
0	Clostridium ramosum	gram positiv	rods	Clostridium		Anaerobier	per	3		1	1					1
0	Clostridium ramosum	gram positiv	rods	Clostridium		Anaerobier	LKI	1									1
0	Clostridium septicum	gram positiv	rods	Clostridium		Anaerobier	per	1				1
0	Clostridium septicum	gram positiv	rods	Clostridium		Anaerobier	LKI	1		1
0	Clostridium sordellii	gram positiv	rods	Clostridium		Anaerobier	LKI	1									1
0	Clostridium sp.	gram positiv	rods	Clostridium		Anaerobier	per	7	2		1		1		1		1	1
0	Clostridium sp.	gram positiv	rods	Clostridium		Anaerobier	LKI	3						1			2
0	Clostridium tertium	gram positiv	rods	Clostridium		Anaerobier	per	2									1	1
0	Clostridium tertium	gram positiv	rods	Clostridium		Anaerobier	LKI	4							1		1	2
3	Comamonas acidovorans (Pseudomonas acidovorans)	gram negativ	rods	Comamonas		Nonfermenter	LKI	1				1
1	Corynebacterium afermentans/coyleae	gram positiv	rods	Corynebact	1	Corynebact	per	2							1	1
1	Corynebacterium afermentans/coyleae	gram positiv	rods	Corynebact	1	Corynebact	LKI	7			1			3		1	1	1
1	Corynebacterium amycolatum	gram positiv	rods	Corynebact	1	Corynebact	per	4								3	1
1	Corynebacterium amycolatum	gram positiv	rods	Corynebact	1	Corynebact	LKI	15			1	1	1	3	1	5	1	2
1	Corynebacterium glucuronolyticum	gram positiv	rods	Corynebact	1	Corynebact	LKI	1								1
1	Corynebacterium jeikeium (group JK)	gram positiv	rods	Corynebact	1	Corynebact	per	19	1	1	1	1	1		5	3	3	3
1	Corynebacterium jeikeium (group JK)	gram positiv	rods	Corynebact	1	Corynebact	LKI	35	2	5	7	7	5		2	3	2	2
1	Corynebacterium minutissimum	gram positiv	rods	Corynebact	1	Corynebact	per	1					1
1	Corynebacterium minutissimum	gram positiv	rods	Corynebact	1	Corynebact	LKI	1			1
1	Corynebacterium propiniquum	gram positiv	rods	Corynebact	1	Corynebact	LKI	2						1	1
1	Corynebacterium pseudodiphtheriticum	gram positiv	rods	Corynebact	1	Corynebact	per	2								2
1	Corynebacterium pseudodiphtheriticum	gram positiv	rods	Corynebact	1	Corynebact	LKI	1			1
1	Corynebacterium simulans	gram positiv	rods	Corynebact	1	Corynebact	per	1										1
1	Corynebacterium singulare	gram positiv	rods	Corynebact	1	Corynebact	LKI	1									1
1	Corynebacterium spp	gram positiv	rods	Corynebact	1	Corynebact	per	31	2	4	6	3	1	2	1	9		3
1	Corynebacterium spp	gram positiv	rods	Corynebact	1	Corynebact	LKI	58	3	4	7	9	4	3	6	11	4	7
1	Corynebacterium striatum (Corynebacterium flavidum)	gram positiv	rods	Corynebact	1	Corynebact	per	4	1	1			2
1	Corynebacterium striatum (Corynebacterium flavidum)	gram positiv	rods	Corynebact	1	Corynebact	LKI	5			2		1		1			1
0	Cryptococcus neoformans/Filobasidiella neoformans	fungi	yeasts	Yeasts	identified	Cryptococcus	LKI	1					1
3	Cupriavidus pauculus	gram negativ	rods	Curpiavidus		other	LKI	1						1
3	Cupriavidus pauculus	gram negativ	rods	Curpiavidus		other	per	1					1
3	Delftia acidovorans	gram negativ	rods	Delftia		other	LKI	1								1
3	Dermabacter hominis	gram positiv	rods	Dermabacter	1	other	per	5					1		1	1	2
3	Dermabacter hominis	gram positiv	rods	Dermabacter	1	other	LKI	8						1		1	5	1
1	Dermacococcus sp.	gram positiv	cocci	Dermacoccus	1	other	LKI	1									1
0	Eggerthella lenta	gram positiv	rods	Eggerthella		Anaerobier	per	9							2	5	1	1
0	Eggerthella lenta	gram positiv	rods	Eggerthella		Anaerobier	LKI	3							1	1	1
0	Elisabethkingia meningoseptica	gram negativ	rods	Elisabethkingia		other	per	1								1
0	Enterobacter aerogenes	gram negativ	rods	Enterobacter		Enterobakterien	LKI	38	4		3	3	3	3	3	5	5	9
0	Enterobacter aerogenes	gram negativ	rods	Enterobacter		Enterobakterien	per	21	1	1	1	5	5		1	4	1	2
0	Enterobacter agglomerans	gram negativ	rods	Enterobacter		Enterobakterien	LKI	1	1
0	Enterobacter agglomerans	gram negativ	rods	Enterobacter		Enterobakterien	per	1		1
0	Enterobacter amnigenus	gram negativ	rods	Enterobacter		Enterobakterien	LKI	1									1
0	Enterobacter amnigenus	gram negativ	rods	Enterobacter		Enterobakterien	per	2		1					1
0	Enterobacter asburiae	gram negativ	rods	Enterobacter		Enterobakterien	LKI	6						1	2	2		1
0	Enterobacter asburiae	gram negativ	rods	Enterobacter		Enterobakterien	per	6							2	3	1
0	Enterobacter cloacae-Komplex	gram negativ	rods	Enterobacter		Enterobakterien	LKI	154	17	17	17	9	18	20	15	12	12	17
0	Enterobacter cloacae-Komplex	gram negativ	rods	Enterobacter		Enterobakterien	per	102	3	6	8	14	8	7	15	15	8	18
0	Enterobacter intermedius	gram negativ	rods	Enterobacter		Enterobakterien	LKI	1			1
0	Enterobacter kobei	gram negativ	rods	Enterobacter		Enterobakterien	LKI	4								3		1
0	Enterobacter kobei	gram negativ	rods	Enterobacter		Enterobakterien	per	3								1	2
0	Enterobacter ludwigii	gram negativ	rods	Enterobacter		Enterobakterien	LKI	3								1	2
0	Enterobacter sakazakii	gram negativ	rods	Enterobacter		Enterobakterien	LKI	4	1	2					1
0	Enterobacter sp	gram negativ	rods	Enterobacter		Enterobakterien	LKI	10	3	4	1		1				1
0	Enterobacter sp	gram negativ	rods	Enterobacter		Enterobakterien	per	9	2	2	4		1
0	Enterococcus avium	gram positiv	cocci	Enterococc		Enterococcus sp	per	4				1					3
0	Enterococcus avium	gram positiv	cocci	Enterococc		Enterococcus sp	LKI	2				1				1
0	Enterococcus casseliflavus (Str.faecium ssp cass.)	gram positiv	cocci	Enterococc		Enterococcus sp	per	2						1		1
0	Enterococcus casseliflavus (Str.faecium ssp cass.)	gram positiv	cocci	Enterococc		Enterococcus sp	LKI	1								1
0	Enterococcus faecalis (Streptococcus faecalis)	gram positiv	cocci	Enterococc		Enterococcus sp	per	218	16	18	24	19	17	21	28	29	20	26
0	Enterococcus faecalis (Streptococcus faecalis)	gram positiv	cocci	Enterococc		Enterococcus sp	LKI	301	24	39	38	33	27	31	32	26	17	34
0	Enterococcus faecium	gram positiv	cocci	Enterococc		Enterococcus sp	per	113	9	8	7	6	8	11	12	20	17	15
0	Enterococcus faecium	gram positiv	cocci	Enterococc		Enterococcus sp	LKI	254	27	22	43	27	24	22	27	21	18	23
0	Enterococcus gallinarum	gram positiv	cocci	Enterococc		Enterococcus sp	per	3					2				1
0	Enterococcus gallinarum	gram positiv	cocci	Enterococc		Enterococcus sp	LKI	3			1			1	1
0	Enterococcus hirae	gram positiv	cocci	Enterococc		Enterococcus sp	per	1									1
0	Enterococcus raffinosus	gram positiv	cocci	Enterococc		Enterococcus sp	per	1								1
0	Enterococcus raffinosus	gram positiv	cocci	Enterococc		Enterococcus sp	LKI	1									1
0	Enterococcus sp.	gram positiv	cocci	Enterococc		Enterococcus sp	per	12	4		1		1		3	1	2
0	Enterococcus sp.	gram positiv	cocci	Enterococc		Enterococcus sp	LKI	9	2	2					2	1		2
0	Escherichia coli	gram negativ	rods	E coli		Enterobakterien	per	1476	90	110	71	90	111	142	185	215	234	228
0	Escherichia coli	gram negativ	rods	E coli		Enterobakterien	LKI	1050	104	122	78	68	84	101	103	121	131	138
0	Escherichia coli 3MRGN	gram negativ	rods	E coli		Enterobakterien	LKI	14										14
0	Escherichia coli 3MRGN	gram negativ	rods	E coli		Enterobakterien	per	19										19
0	Escherichia coli ESBL	gram negativ	rods	E coli		Enterobakterien	LKI	160			30	35	23	29	15	13	11	4
0	Escherichia coli ESBL	gram negativ	rods	E coli		Enterobakterien	per	149			16	17	14	18	26	27	17	14
3	Eubacterium cylindroides	gram positiv	rods	Eubacterium	1	Anaerobier	LKI	1										1
3	Eubacterium lentum	gram positiv	rods	Eubacterium	1	Anaerobier	per	1	1
3	Ewingella americana	gram negativ	rods	Ewingella		other	LKI	1								1
3	Facklamia hominis	gram positiv	cocci	Facklamia		other	per	1								1
3	Facklamia languida	gram positiv	cocci	Facklamia		other	per	2								2
0	Finegoldia magna	gram positiv	cocci	Fiengoldia		Anaerobier	LKI	2									1	1
3	Flavimonas oryzihabitans (Ps.oryzi., CDC gr.VE2)	gram negativ	rods	Flavimonas		other	LKI	1			1
3	Flavobacterium odoratum	gram negativ	rods	Flavobacterium		other	LKI	1		1
3	Flavobacterium spp	gram negativ	rods	Flavobacterium		other	LKI	2			1	1
0	Fusobacterium mortiferum	gram negativ	other	Fusobact		Anaerobier	per	2							1	1
0	Fusobacterium necrophorum	gram negativ	other	Fusobact		Anaerobier	LKI	2			1							1
0	Fusobacterium necrophorum	gram negativ	other	Fusobact		Anaerobier	per	2			1					1
0	Fusobacterium nucleatum	gram negativ	other	Fusobact		Anaerobier	LKI	3				3
0	Fusobacterium nucleatum	gram negativ	other	Fusobact		Anaerobier	per	4					1				2	1
0	Fusobacterium spp	gram negativ	other	Fusobact		Anaerobier	per	2	1					1
3	Gardnerella vaginalis	gram positiv	rods	Gardnerella	1	other	per	1										1
3	Gardnerella vaginalis	gram positiv	rods	Gardnerella	1	other	LKI	1										1
1	Gemella haemolysans	gram positiv	cocci	Gemella		other	LKI	1		1
1	Gemella morbillorum	gram positiv	cocci	Gemella		other	per	3		1		1						1
1	Gemella morbillorum	gram positiv	cocci	Gemella		other	LKI	5			2	1	1			1
1	Gemella sanguinis	gram positiv	cocci	Gemella		other	LKI	1								1
1	Globicatella sanguinis	gram positiv	cocci	Globicatella		other	LKI	1					1
3	Gordonibacter pamelaeae	gram positiv	rods	Gordonibacter		Anaerobier	per	1									1
3	Grampositive anaerobe Stäbchen	gram positiv	rods	not spec		Anaerobier	LKI	1					1
2	Grampositive Kokken	gram positiv	cocci	koagneg	1	coagulase negativ	per	1									1
1	Granulicatella adiacens	gram positiv	cocci	Granulicatella		other	per	8						1	2	2	1	2
1	Granulicatella adiacens	gram positiv	cocci	Granulicatella		other	LKI	5			1					1	3
0	Haemophilus influenzae	gram negativ	rods	Hämoph		other	LKI	12	2	1		1	1		1	1	3	2
0	Haemophilus influenzae	gram negativ	rods	Hämoph		other	per	15	1		1	1	3	1	1	3	1	3
0	Haemophilus segnis	gram negativ	rods	Hämoph		other	LKI	1									1
0	Hafnia alvei	gram negativ	rods	Hafnia		Enterobakterien	LKI	2				1						1
0	Hafnia alvei	gram negativ	rods	Hafnia		Enterobakterien	per	2				1			1
0	Hämolysierende Streptokokken der Gruppe A	gram positiv	cocci	Strep	A	beta hemolytic	per	36	1	2	3	5	3	4	3	1	8	6
0	Hämolysierende Streptokokken der Gruppe A	gram positiv	cocci	Strep	A	beta hemolytic	LKI	19	1	1	2	1	2	3		5	2	2
0	Hämolysierende Streptokokken Grp.B	gram positiv	cocci	Strep	B	beta hemolytic	per	52	5	5	3	1	7	8	7	9	1	6
0	Hämolysierende Streptokokken Grp.B	gram positiv	cocci	Strep	B	beta hemolytic	LKI	41		6	5	4	1	4	4	1	4	12
0	Hämolysierende Streptokokken Grp.C	gram positiv	cocci	Strep	C	beta hemolytic	per	10		1	2			2	1	3	1
0	Hämolysierende Streptokokken Grp.C	gram positiv	cocci	Strep	C	beta hemolytic	LKI	6		1			1		1	2	1
0	Hämolysierende Streptokokken Grp.G	gram positiv	cocci	Strep	G	beta hemolytic	per	14		1	1		1		1	5	4	1
0	Hämolysierende Streptokokken Grp.G	gram positiv	cocci	Strep	G	beta hemolytic	LKI	10	2	1	1			1	2	1	2
0	Hämolysierende Streptokokken Gruppe C/G	gram positiv	cocci	Strep	C/G	beta hemolytic	per	8										8
0	Hämolysierende Streptokokken Gruppe C/G	gram positiv	cocci	Strep	C/G	beta hemolytic	LKI	1										1
0	Hefepilze	fungi	yeasts	Yeasts	non identified	yeasts	LKI	88					5	12	18	34	19
0	Hefepilze	fungi	yeasts	Yeasts	non identified	yeasts	per	65					2	10	8	19	24	2
0	Klebsiella oxytoca	gram negativ	rods	Klebs		Enterobakterien	LKI	79	6	3	4	3	9	8	11	8	17	10
0	Klebsiella oxytoca	gram negativ	rods	Klebs		Enterobakterien	per	68	4	5	6	6	4	7	10	5	10	11
0	Klebsiella oxytoca ESBL	gram negativ	rods	Klebs		Enterobakterien	LKI	4						1	1		1	1
0	Klebsiella oxytoca ESBL	gram negativ	rods	Klebs		Enterobakterien	per	5			1			1	2			1
0	Klebsiella ozeaneae	gram negativ	rods	Klebs		Enterobakterien	per	1				1
0	Klebsiella pneumoniae	gram negativ	rods	Klebs		Enterobakterien	LKI	325	25	42	40	16	35	25	40	30	29	43
0	Klebsiella pneumoniae	gram negativ	rods	Klebs		Enterobakterien	per	233	8	11	13	25	21	19	30	39	28	39
0	Klebsiella pneumoniae 3MRGN	gram negativ	rods	Klebs		Enterobakterien	LKI	5										5
0	Klebsiella pneumoniae 3MRGN	gram negativ	rods	Klebs		Enterobakterien	per	1										1
0	Klebsiella pneumoniae ESBL	gram negativ	rods	Klebs		Enterobakterien	LKI	37			5	3	6	6	6	8	3
0	Klebsiella pneumoniae ESBL	gram negativ	rods	Klebs		Enterobakterien	per	22			4	1	3		6	5	2	1
0	Klebsiella sp	gram negativ	rods	Klebs		Enterobakterien	LKI	13	4	3	6
0	Klebsiella sp	gram negativ	rods	Klebs		Enterobakterien	per	13	3	3	3		2			1	1
0	Klebsiella sp ESBL	gram negativ	rods	Klebs		Enterobakterien	LKI	1					1
0	Klebsiella sp ESBL	gram negativ	rods	Klebs		Enterobakterien	per	2						1		1
0	Kluyvera ascorbata	gram negativ	rods	Kluyvera		Enterobakterien	LKI	1	1
2	Koagulasenegative Staphylokokken	gram positiv	cocci	koagneg	2	coagulase negativ	per	874	146	143	141	174	159	89	9	2	9	2
2	Koagulasenegative Staphylokokken	gram positiv	cocci	koagneg	2	coagulase negativ	LKI	1927	397	384	363	335	302	112	7	9	12	6
4	Kocuria palustris	gram positiv	cocci	Kocuria	1	other	LKI	1							1
4	Kocuria varians	gram positiv	cocci	Kocuria	1	other	per	1								1
4	Kocuria varians	gram positiv	cocci	Kocuria	1	other	LKI	1						1
3	Lactobacillus casei	gram positiv	rods	Lactobacillus		other	per	1						1
3	Lactobacillus casei	gram positiv	rods	Lactobacillus		other	LKI	4								1	1	2
3	Lactobacillus fermentum	gram positiv	rods	Lactobacillus		other	LKI	1										1
3	Lactobacillus paracasei ssp paracasei (Lacto.casei pseudop.)	gram positiv	rods	Lactobacillus		other	per	2						1		1
3	Lactobacillus paracasei ssp paracasei (Lacto.casei pseudop.)	gram positiv	rods	Lactobacillus		other	LKI	4						1			1	2
3	Lactobacillus plantarum	gram positiv	rods	Lactobacillus		other	LKI	1									1
3	Lactobacillus rhamnosus (Lactobacillus casei ssp rhamnosus)	gram positiv	rods	Lactobacillus		other	per	1										1
3	Lactobacillus rhamnosus (Lactobacillus casei ssp rhamnosus)	gram positiv	rods	Lactobacillus		other	LKI	6					1	1	1	1	2
3	Lactobacillus spp	gram positiv	rods	Lactobacillus		other	per	8	2		1		1		1	1	1	1
3	Lactobacillus spp	gram positiv	rods	Lactobacillus		other	LKI	16	3	2	4	3	1		1			2
3	Lactococcus garvieae	gram positiv	cocci	Lactococcus		other	per	2						1		1
3	Lactococcus garvieae	gram positiv	cocci	Lactococcus		other	LKI	1								1
3	Lactococcus lactis ssp cremoris (Str.cremoris)	gram positiv	cocci	Lactococcus		other	LKI	1						1
3	Lactococcus lactis ssp diacitilactis	gram positiv	cocci	Lactococcus		other	LKI	1										1
3	Leuconostoc mesenteroides ssp mesenteroides	gram positiv	rods	Leuconoctoc		other	per	1								1
3	Leuconostoc sp.	gram positiv	rods	Leuconoctoc		other	LKI	3	1			1		1
0	Linezolid-resistenter Enterococcus faecium	gram positiv	cocci	Enterococc		Enterococcus sp	per	1								1
0	Linezolid-resistenter Enterococcus faecium	gram positiv	cocci	Enterococc		Enterococcus sp	LKI	5								1	3	1
2	Linezolid-resistenter Staphylococcus epidermidis	gram positiv	cocci	koagneg	2	coagulase negativ	per	9								3	2	4
2	Linezolid-resistenter Staphylococcus epidermidis	gram positiv	cocci	koagneg	2	coagulase negativ	LKI	48								7	19	22
0	Listeria monocytogenes	gram positiv	rods	Listeria		other	per	13			1	1	1	1	1	3	3	2
0	Listeria monocytogenes	gram positiv	rods	Listeria		other	LKI	4			1	1			2
4	Malassezia sp.	fungi		Malassezia	identified	fungi	per	1				1
4	Micrococcus luteus	gram positiv	cocci	Micrococcus	1	other	per	44		3	2	6	2	4	9	6	6	6
4	Micrococcus luteus	gram positiv	cocci	Micrococcus	1	other	LKI	101	3	11	9	13	6	6	11	11	15	16
4	Micrococcus spp	gram positiv	cocci	Micrococcus	1	other	per	1	1
4	Micrococcus spp	gram positiv	cocci	Micrococcus	1	other	LKI	1	1
3	Moraxella atlantae	gram negativ	rods	Moraxella	1	Nonfermenter	LKI	1			1
3	Moraxella atlantae	gram negativ	rods	Moraxella	1	Nonfermenter	per	1							1
3	Moraxella osloensis	gram negativ	rods	Moraxella	1	Nonfermenter	LKI	3							1		1	1
3	Moraxella osloensis	gram negativ	rods	Moraxella	1	Nonfermenter	per	3							1	1	1
3	Moraxella spp	gram negativ	rods	Moraxella	1	Nonfermenter	LKI	1									1
3	Moraxella spp	gram negativ	rods	Moraxella	1	Nonfermenter	per	1								1
0	Morganella morganii	gram negativ	rods	Morganella		Enterobakterien	LKI	13		1	1		1	2	2	3	2	1
0	Morganella morganii	gram negativ	rods	Morganella		Enterobakterien	per	20	2	2	1	1		2	6	3	3
0	Mycobacterium avium complex	acid-fast	rods	Mycobact		other	LKI	1	1
3	Neisseria flavescens	gram negativ	cocci	Neisseria	1	other	LKI	1									1
3	Neisseria flavescens	gram negativ	cocci	Neisseria	1	other	per	1								1
0	Neisseria meningitidis	gram negativ	cocci	Meningo		other	LKI	7				1	1		2	1	1	1
0	Neisseria meningitidis	gram negativ	cocci	Meningo		other	per	3					1			1	1
3	Neisseria mucosa	gram negativ	cocci	Neisseria	1	other	LKI	1									1
3	Neisseria perflava	gram negativ	cocci	Neisseria	1	other	LKI	3						1			2
3	Neisseria polysaccharea	gram negativ	cocci	Neisseria	1	other	LKI	1	1
3	Neisseria sicca	gram negativ	cocci	Neisseria	1	other	LKI	1				1
3	Neisseria spp	gram negativ	cocci	Neisseria		other	LKI	1							1
0	Nocardia asteroides complex	gram positiv	other	Nocardia		other	LKI	1			1
3	Ochrobactrum anthropi	gram negativ	rods	Ochrobactrum		other	LKI	1								1
3	Ochrobactrum anthropi (CDC gr. VD1 + CDC gr. VD2)	gram negativ	rods	Ochrobactrum		other	LKI	2						1	1
3	Ochrobactrum sp.	gram negativ	rods	Ochrobactrum		other	LKI	1								1
3	Oerskovia spp	gram positiv	rods	Oerskovia		other	LKI	1										1
4	Paenibacillus amylolyticus	gram positiv	rods	Paenibacillus	1	other	per	2								1		1
4	Paenibacillus lactis	gram positiv	rods	Paenibacillus	1	other	LKI	1								1
4	Paenibacillus sp.	gram positiv	rods	Paenibacillus	1	other	per	1									1
4	Paenibacillus urinalis	gram positiv	rods	Paenibacillus	1	other	per	1						1
4	Paenibacillus urinalis	gram positiv	rods	Paenibacillus	1	other	LKI	2							1	1
0	Pantoea agglomerans (Enterobacter agglomerans)	gram negativ	rods	Pantoea		Enterobakterien	LKI	6						1	1		3	1
0	Pantoea agglomerans (Enterobacter agglomerans)	gram negativ	rods	Pantoea		Enterobakterien	per	1				1
0	Pantoea spp.	gram negativ	rods	Pantoea		Enterobakterien	LKI	1					1
0	Pantoea spp.	gram negativ	rods	Pantoea		Enterobakterien	per	1	1
0	Parabacteroides distasonis	gram negativ	rods	Parabacteroides		Anaerobier	per	1									1
3	Paracococcus yeei	gram negativ	cocci	Paracoccus		other	LKI	1										1
0	Parvimonas micra	gram positiv	cocci	Parvimonas		Anaerobier	per	9								2	4	3
0	Parvimonas micra	gram positiv	cocci	Parvimonas		Anaerobier	LKI	1										1
0	Pasteurella multocida	gram negativ	rods	Pasteurella		other	LKI	3				3
0	Pasteurella multocida	gram negativ	rods	Pasteurella		other	per	2							1			1
0	Pasteurella pneumotropica	gram negativ	rods	Pasteurella		other	LKI	1									1
0	Pasteurella spp	gram negativ	rods	Pasteurella		other	per	1		1
3	Pediococcus acidilactici	gram positiv	cocci	Pediococcus	1	other	LKI	2				1			1
4	Penicillium sp.	fungi		Penicillium	identified	mould	per	1									1
0	Peptoniphilus harei	gram positiv	cocci	Peptoniphilus		Anaerobier	per	1										1
0	Peptostreptococcus anaerobius	gram positiv	cocci	Peptostrepto		Anaerobier	LKI	2				2
0	Peptostreptococcus asaccharolyticus	gram positiv	cocci	Peptostrepto		Anaerobier	per	2				1	1
0	Peptostreptococcus micros	gram positiv	cocci	Peptostrepto		Anaerobier	per	1						1
0	Peptostreptococcus prevotii	gram positiv	cocci	Peptostrepto		Anaerobier	per	2				2
0	Peptostreptococcus prevotii	gram positiv	cocci	Peptostrepto		Anaerobier	LKI	3		1		1	1
0	Peptostreptococcus sp	gram positiv	cocci	Peptostrepto		Anaerobier	per	4	2		1		1
0	Peptostreptococcus sp	gram positiv	cocci	Peptostrepto		Anaerobier	LKI	2			1	1
0	Prevotella buccae (Bacteroides buccae)	gram negativ	rods	Prevotella		Anaerobier	LKI	1					1
0	Prevotella denticola (Bacteroides denticola)	gram negativ	rods	Prevotella		Anaerobier	LKI	1						1
0	Prevotella disiens (Bacteroides disiens)	gram negativ	rods	Prevotella		Anaerobier	LKI	1		1
0	Prevotella loeschei	gram negativ	rods	Prevotella		Anaerobier	LKI	5		2			3
0	Prevotella loeschei	gram negativ	rods	Prevotella		Anaerobier	per	1				1
0	Prevotella melaninogenica (Bacteroides melaninogenicus)	gram negativ	rods	Prevotella		Anaerobier	LKI	3				1	1				1
0	Prevotella melaninogenica (Bacteroides melaninogenicus)	gram negativ	rods	Prevotella		Anaerobier	per	1			1
0	Prevotella sp	gram negativ	rods	Prevotella		Anaerobier	LKI	2					1				1
0	Prevotella sp	gram negativ	rods	Prevotella		Anaerobier	per	2				1					1
4	Propionibacterium acnes	gram positiv	rods	Propionibacterium	1	Anaerobier	per	35							4	7	9	15
4	Propionibacterium acnes	gram positiv	rods	Propionibacterium	1	Anaerobier	LKI	61							1	12	19	29
4	Propionibacterium avidum	gram positiv	rods	Propionibacterium	1	Anaerobier	LKI	2									1	1
4	Propionibacterium sp	gram positiv	rods	Propionibacterium	1	Anaerobier	per	54	2	7	5	2	1	8	9	3	6	11
4	Propionibacterium sp	gram positiv	rods	Propionibacterium	1	Anaerobier	LKI	83	5	7	7	6		2	4	6	22	24
0	Proteus mirabilis	gram negativ	rods	Proteus		Enterobakterien	LKI	36	4	3	1	4	5	1	3	4	7	4
0	Proteus mirabilis	gram negativ	rods	Proteus		Enterobakterien	per	65	10	1	3	2	8	8	13	6	7	7
0	Proteus vulgaris	gram negativ	rods	Proteus		Enterobakterien	LKI	13		3		2		1	1	1	3	2
0	Proteus vulgaris	gram negativ	rods	Proteus		Enterobakterien	per	6	1	1					2		2
0	Providencia rettgeri	gram negativ	rods	Providencia		Enterobakterien	LKI	1								1
0	Providencia rettgeri	gram negativ	rods	Providencia		Enterobakterien	per	2										2
0	Providencia stuartii	gram negativ	rods	Providencia		Enterobakterien	LKI	2					1	1
0	Providencia stuartii	gram negativ	rods	Providencia		Enterobakterien	per	2					1	1
0	Pseudomonas aeruginosa	gram negativ	rods	Pseudom		Nonfermenter	LKI	224	21	17	15	22	27	19	30	21	27	25
0	Pseudomonas aeruginosa	gram negativ	rods	Pseudom		Nonfermenter	per	148	14	9	8	11	11	14	10	29	23	19
0	Pseudomonas aeruginosa 3MRGN	gram negativ	rods	Pseudom		Nonfermenter	LKI	1										1
0	Pseudomonas aeruginosa 4MRGN	gram negativ	rods	Pseudom		Nonfermenter	LKI	4										4
0	Pseudomonas mosselii	gram negativ	rods	Pseudom		Nonfermenter	LKI	1								1
0	Pseudomonas oryzihabitans	gram negativ	rods	Pseudom		Nonfermenter	LKI	1									1
0	Pseudomonas plecoglossicida	gram negativ	rods	Pseudom		Nonfermenter	per	1								1
0	Pseudomonas pseudomallei	gram negativ	rods	Pseudom		Nonfermenter	LKI	1					1
0	Pseudomonas putida	gram negativ	rods	Pseudom		Nonfermenter	LKI	3					1	1	1
0	Pseudomonas sp	gram negativ	rods	Pseudom		Nonfermenter	LKI	4	2				1		1
0	Pseudomonas sp	gram negativ	rods	Pseudom		Nonfermenter	per	1	1
0	Pseudomonas stutzeri	gram negativ	rods	Pseudom		Nonfermenter	LKI	3				1			1			1
0	Pseudomonas stutzeri	gram negativ	rods	Pseudom		Nonfermenter	per	1				1
0	Raoultella ornitholytica	gram negativ	rods	Rauoltella		Enterobakterien	LKI	8						1	3	3		1
0	Raoultella ornitholytica	gram negativ	rods	Rauoltella		Enterobakterien	per	5						1		1	1	2
0	Raoultella planticola	gram negativ	rods	Rauoltella		Enterobakterien	LKI	2						1	1
0	Raoultella planticola	gram negativ	rods	Rauoltella		Enterobakterien	per	2						1				1
3	Rhodococcus equi (Corynebacterium equi)	gram positiv	cocci	Rhodococcus		other	per	1							1
3	Robinsoniella peoriensis	gram positiv	rods	Robinsoniella		other	LKI	1									1
3	Roseomonas mucosa	gram negativ	rods	Roseomonas		other	per	1										1
1	Rothia dentocariosa	gram positiv	cocci	Rothia		other	LKI	4							1	2		1
1	Rothia mucilaginosa	gram positiv	cocci	Rothia		other	per	1									1
1	Rothia mucilaginosa	gram positiv	cocci	Rothia		other	LKI	10						1	1	3	3	2
3	Ruminococcus gnavus	gram positiv	cocci	Ruminococcus		other	per	1									1
3	Ruminococcus sp.	gram positiv	cocci	Ruminococcus		other	per	1									1
0	Salmonella der Gruppe C1	gram negativ	rods	Salm		Enterobakterien	LKI	2						1		1
0	Salmonella der Gruppe C2	gram negativ	rods	Salm		Enterobakterien	LKI	1						1
0	Salmonella spp	gram negativ	rods	Salm		Enterobakterien	LKI	1										1
0	Salmonellen Gruppe B	gram negativ	rods	Salm		Enterobakterien	LKI	1			1
0	Salmonellen Gruppe B	gram negativ	rods	Salm		Enterobakterien	per	2									2
0	Salmonellen Gruppe D	gram negativ	rods	Salm		Enterobakterien	LKI	15	2	2	4	2	1			2	2
0	Salmonellen Gruppe D	gram negativ	rods	Salm		Enterobakterien	per	12	1			3	2	1		1	4
3	Schimmelpilz gezüchtet	fungi			non identified		LKI	2			1				1
3	Schimmelpilz gezüchtet	fungi			non identified		per	1						1
0	Serratia liquefaciens	gram negativ	rods	Serr		Enterobakterien	LKI	4			1		1	1		1
0	Serratia marcescens	gram negativ	rods	Serr		Enterobakterien	LKI	38		7	2	2	4	4	5	7	2	5
0	Serratia marcescens	gram negativ	rods	Serr		Enterobakterien	per	28		5	4	1	2	2	3	4	3	4
0	Serratia rubidaea	gram negativ	rods	Serr		Enterobakterien	LKI	1								1
0	Serratia sp	gram negativ	rods	Serr		Enterobakterien	LKI	4		4
0	Serratia sp	gram negativ	rods	Serr		Enterobakterien	per	3		1	1						1
0	Serratia ureilytica	gram negativ	rods	Serr		Enterobakterien	LKI	1								1
3	Sphingobacterium mizutaii	gram negativ	rods	Sphingobacterium		other	LKI	1								1
3	Sphingomonas paucimobilis (Pseudomonas paucimobilis)	gram negativ	rods	sphingomonas		other	LKI	4			1	2	1
3	Sphingomonas paucimobilis (Pseudomonas paucimobilis)	gram negativ	rods	sphingomonas		other	per	4				1			1		2
3	Sphingomonas sp.	gram negativ	rods	sphingomonas		other	LKI	1								1
3	Sporolactobacillus laevolacticus	gram positiv	rods	Sporolactobacillus	1	other	LKI	1							1
0	Staphylococcus aureus	gram positiv	cocci	Staph au		coagulase positiv	per	696	56	51	55	59	55	73	67	91	92	97
0	Staphylococcus aureus	gram positiv	cocci	Staph au		coagulase positiv	LKI	633	64	59	61	64	37	51	66	68	85	78
0	Staphylococcus aureus (STAUM)	gram positiv	cocci	Staph au		coagulase positiv	per	51	10	8	2	1	3	5	4	2	8	8
0	Staphylococcus aureus (STAUM)	gram positiv	cocci	Staph au		coagulase positiv	LKI	59	9	10	4	5	3	1	8	8	5	6
2	Staphylococcus auricularis	gram positiv	cocci	koagneg	2	coagulase negativ	LKI	4			1				1		1	1
2	Staphylococcus capitis	gram positiv	cocci	koagneg	2	coagulase negativ	per	86				1	1	9	14	21	15	25
2	Staphylococcus capitis	gram positiv	cocci	koagneg	2	coagulase negativ	LKI	126			1			12	11	28	41	33
2	Staphylococcus caprae	gram positiv	cocci	koagneg	2	coagulase negativ	per	2								1	1
2	Staphylococcus caprae	gram positiv	cocci	koagneg	2	coagulase negativ	LKI	7					1			1	2	3
2	Staphylococcus cohnii	gram positiv	cocci	koagneg	2	coagulase negativ	per	3									2	1
2	Staphylococcus cohnii	gram positiv	cocci	koagneg	2	coagulase negativ	LKI	7								2	2	3
2	Staphylococcus epidermidis	gram positiv	cocci	koagneg	2	coagulase negativ	per	678					7	73	125	173	148	152
2	Staphylococcus epidermidis	gram positiv	cocci	koagneg	2	coagulase negativ	LKI	1151		5	2	1	3	117	199	264	281	279
2	Staphylococcus equorum	gram positiv	cocci	koagneg	2	coagulase negativ	per	3							1	1		1
2	Staphylococcus haemolyticus	gram positiv	cocci	koagneg	2	coagulase negativ	per	59		1	2			9	10	18	6	13
2	Staphylococcus haemolyticus	gram positiv	cocci	koagneg	2	coagulase negativ	LKI	123	1	2	5	3	3	9	16	26	24	34
2	Staphylococcus hominis	gram positiv	cocci	koagneg	2	coagulase negativ	per	256			1		3	27	44	43	58	80
2	Staphylococcus hominis	gram positiv	cocci	koagneg	2	coagulase negativ	LKI	338					9	37	49	58	99	86
2	Staphylococcus lugdunensis	gram positiv	cocci	koagneg	2	coagulase negativ	per	12						3		5	3	1
2	Staphylococcus lugdunensis	gram positiv	cocci	koagneg	2	coagulase negativ	LKI	11						1	3		2	5
2	Staphylococcus pasteuri	gram positiv	cocci	koagneg	2	coagulase negativ	LKI	1									1
2	Staphylococcus pettenkoferi	gram positiv	cocci	koagneg	2	coagulase negativ	per	15							1	3	9	2
2	Staphylococcus pettenkoferi	gram positiv	cocci	koagneg	2	coagulase negativ	LKI	15							2	1	5	7
2	Staphylococcus saccharolyticus	gram positiv	cocci	koagneg	2	coagulase negativ	per	1									1
2	Staphylococcus saccharolyticus	gram positiv	cocci	koagneg	2	coagulase negativ	LKI	6							1		3	2
2	Staphylococcus saccharolyticus (Pc.saccharolyticus)	gram positiv	cocci	koagneg	2	coagulase negativ	LKI	1										1
2	Staphylococcus saprophyticus	gram positiv	cocci	koagneg	2	coagulase negativ	per	6				1		1	1	2		1
2	Staphylococcus saprophyticus	gram positiv	cocci	koagneg	2	coagulase negativ	LKI	4						3				1
2	Staphylococcus schleiferi	gram positiv	cocci	koagneg	2	coagulase negativ	per	3					1		1	1
2	Staphylococcus schleiferi	gram positiv	cocci	koagneg	2	coagulase negativ	LKI	5			2				1	1	1
2	Staphylococcus sciuri	gram positiv	cocci	koagneg	2	coagulase negativ	LKI	1										1
2	Staphylococcus simulans	gram positiv	cocci	koagneg	2	coagulase negativ	per	5					1		1	1		2
2	Staphylococcus simulans	gram positiv	cocci	koagneg	2	coagulase negativ	LKI	3				1			1			1
2	Staphylococcus spp	gram positiv	cocci	koagneg	2	coagulase negativ	per	1							1
2	Staphylococcus spp	gram positiv	cocci	koagneg	2	coagulase negativ	LKI	2								1		1
2	Staphylococcus warneri	gram positiv	cocci	koagneg	2	coagulase negativ	per	12						2	1	2	3	4
2	Staphylococcus warneri	gram positiv	cocci	koagneg	2	coagulase negativ	LKI	24		2	1			3	3	5	5	5
2	Staphylococcus xylosus	gram positiv	cocci	koagneg	2	coagulase negativ	per	4	1					1	1		1
2	Staphylococcus xylosus	gram positiv	cocci	koagneg	2	coagulase negativ	LKI	4					1		1	1	1
0	Stenotrophomonas maltophilia (Xanthomonas maltophilia)	gram negativ	rods	Stenotropho		Nonfermenter	LKI	46	5	5	8	2	5	6	4	5	3	3
0	Stenotrophomonas maltophilia (Xanthomonas maltophilia)	gram negativ	rods	Stenotropho		Nonfermenter	per	14	1	1	3	2		1	4	1	1
1	Streptococcus acidominimus	gram positiv	cocci	Strep		alpha hemolytic	per	1	1
1	Streptococcus acidominimus	gram positiv	cocci	Strep		alpha hemolytic	LKI	1	1
0	Streptococcus agalactiae	gram positiv	cocci	Strep	B	beta hemolytic	per	3				2			1
0	Streptococcus agalactiae	gram positiv	cocci	Strep	C/G	beta hemolytic	LKI	2		1		1
1	Streptococcus anginosus/constellatus	gram positiv	cocci	Strep		alpha hemolytic	per	29			1		1	5	4	8	4	6
1	Streptococcus anginosus/constellatus	gram positiv	cocci	Strep		alpha hemolytic	LKI	21	1	2	2	2		1	3	5	3	2
1	Streptococcus bovis I	gram positiv	cocci	Strep		alpha hemolytic	per	4	1		2	1
1	Streptococcus bovis I	gram positiv	cocci	Strep		alpha hemolytic	LKI	1				1
1	Streptococcus bovis II	gram positiv	cocci	Strep		alpha hemolytic	per	1			1
1	Streptococcus bovis II	gram positiv	cocci	Strep		alpha hemolytic	LKI	2		1	1
1	Streptococcus canis	gram positiv	cocci	Strep		alpha hemolytic	LKI	1									1
1	Streptococcus castoreus	gram positiv	cocci	Strep		alpha hemolytic	per	1									1
1	Streptococcus constellatus (Str.milleri I)	gram positiv	cocci	Strep		alpha hemolytic	per	11						2	1	3	3	2
1	Streptococcus constellatus (Str.milleri I)	gram positiv	cocci	Strep		alpha hemolytic	LKI	6			1			2	1		2
1	Streptococcus cristatus	gram positiv	cocci	Strep		alpha hemolytic	per	1										1
1	Streptococcus cristatus	gram positiv	cocci	Strep		alpha hemolytic	LKI	2										2
1	Streptococcus downei	gram positiv	cocci	Strep		alpha hemolytic	per	1	1
0	Streptococcus dysgalactiae	gram positiv	cocci	Strep	C/G	beta hemolytic	per	6						2	2	1	1
0	Streptococcus dysgalactiae	gram positiv	cocci	Strep	C/G	beta hemolytic	LKI	2							1	1
0	Streptococcus dysgalactiae ssp.equisimilis	gram positiv	cocci	Strep	C/G	beta hemolytic	LKI	1				1
1	Streptococcus equi ssp zooepidemicus	gram positiv	cocci	Strep		alpha hemolytic	LKI	1					1
1	Streptococcus equinus	gram positiv	cocci	Strep		alpha hemolytic	per	2									2
1	Streptococcus equinus	gram positiv	cocci	Strep		alpha hemolytic	LKI	1										1
0	Streptococcus equisimilis (Group C+G)	gram positiv	cocci	Strep	C/G	beta hemolytic	per	3	1		1	1
1	Streptococcus gallolyticus	gram positiv	cocci	Strep		alpha hemolytic	per	6					1	1			3	1
1	Streptococcus gallolyticus	gram positiv	cocci	Strep		alpha hemolytic	LKI	5				1	1				1	2
1	Streptococcus gordonii	gram positiv	cocci	Strep		alpha hemolytic	per	10			3		1		1	1	1	3
1	Streptococcus gordonii	gram positiv	cocci	Strep		alpha hemolytic	LKI	8				1	2	2		1		2
1	Streptococcus intermedius	gram positiv	cocci	Strep		alpha hemolytic	per	3									2	1
1	Streptococcus intermedius/milleri	gram positiv	cocci	Strep		alpha hemolytic	per	6				1	2	1	1			1
1	Streptococcus intermedius/milleri	gram positiv	cocci	Strep		alpha hemolytic	LKI	1				1
1	Streptococcus milleri (Str.inter./Str.angin./Str.cons.)	gram positiv	cocci	Strep		alpha hemolytic	per	14	2	1	3	3	2	3
1	Streptococcus milleri (Str.inter./Str.angin./Str.cons.)	gram positiv	cocci	Strep		alpha hemolytic	LKI	13	5	3	1	1	2	1
1	Streptococcus mitis	gram positiv	cocci	Strep		alpha hemolytic	per	31	1	4	5	3	1	2	6	4	1	4
1	Streptococcus mitis	gram positiv	cocci	Strep		alpha hemolytic	LKI	91	10	7	10	12	8	8	14	7	8	7
1	Streptococcus mutans	gram positiv	cocci	Strep		alpha hemolytic	per	4			1				1	1	1
1	Streptococcus mutans	gram positiv	cocci	Strep		alpha hemolytic	LKI	6			1					1	2	2
1	Streptococcus oralis	gram positiv	cocci	Strep		alpha hemolytic	LKI	46		1		4	7	3	6	4	11	10
1	Streptococcus oralis	gram positiv	cocci	Strep		alpha hemolytic	per	22	1	1			2	4	2	7	2	3
1	Streptococcus oralis	gram positiv	cocci	Strep		alpha hemolytic	per	24	3	4	1		1	2			6	7
1	Streptococcus oralis	gram positiv	cocci	Strep		alpha hemolytic	LKI	43	6	8	4	2	1	4		2	5	11
1	Streptococcus ovis	gram positiv	cocci	Strep		alpha hemolytic	LKI	1								1
0	Streptococcus pneumoniae	gram positiv	cocci	Pneumo	Pneumo	alpha hemolytic	per	151	10	6	8	15	12	19	18	21	19	23
0	Streptococcus pneumoniae	gram positiv	cocci	Pneumo	Pneumo	alpha hemolytic	LKI	78	3	8	12	8	8	9	4	8	7	11
0	Streptococcus pyogenes	gram positiv	cocci	Strep	A	beta hemolytic	per	1										1
1	Streptococcus salivarius ssp salivarius	gram positiv	cocci	Strep		alpha hemolytic	per	16	1		1		3		2	3	3	3
1	Streptococcus salivarius ssp salivarius	gram positiv	cocci	Strep		alpha hemolytic	LKI	31	1		5	2	2		2	10	3	6
1	Streptococcus salivarius ssp thermophilus	gram positiv	cocci	Strep		alpha hemolytic	per	3										3
1	Streptococcus salivarius ssp thermophilus	gram positiv	cocci	Strep		alpha hemolytic	LKI	15	1		1		1	3	1		5	3
1	Streptococcus sanguis	gram positiv	cocci	Strep		alpha hemolytic	per	13		1	1	1	3	1		2	3	1
1	Streptococcus sanguis	gram positiv	cocci	Strep		alpha hemolytic	LKI	17	2	1	1	3	1		2	3		4
1	Streptococcus spp	gram positiv	cocci	Strep		alpha hemolytic	per	4			1		1				2
1	Streptococcus spp	gram positiv	cocci	Strep		alpha hemolytic	LKI	10			1		5		1	3
1	Streptococcus suis I	gram positiv	cocci	Strep		alpha hemolytic	per	1	1
1	Streptococcus suis I	gram positiv	cocci	Strep		alpha hemolytic	LKI	2	2
1	Streptococcus vestibularis	gram positiv	cocci	Strep		alpha hemolytic	per	1				1
1	Streptococcus vestibularis	gram positiv	cocci	Strep		alpha hemolytic	LKI	5	1			1			2	1
1	Streptococcus viridans	gram positiv	cocci	Strep		alpha hemolytic	per	25	2	7	5		2	2	3	3	1
1	Streptococcus viridans	gram positiv	cocci	Strep		alpha hemolytic	LKI	50	5	9	6	6	2	1	4	6	7	4
0	Trichosporon asahii	fungi	yeasts	Trichosporon	identified	Trichosporon	LKI	1									1
0	Vancomycin-resistenter E. faecium	gram positiv	cocci	Enterococc		Enterococcus sp	per	2							1	1
0	Vancomycin-resistenter E. faecium	gram positiv	cocci	Enterococc		Enterococcus sp	LKI	19						2	2	3	7	5
0	Vancomycin-resistenter Enterococcus raffinosus	gram positiv	cocci	Enterococc		Enterococcus sp	LKI	1								1
0	Veillonella dispar	gram negativ	cocci	Veillonella		other	per	1									1
0	Veillonella parvula	gram negativ	cocci	Veillonella		other	per	1								1
0	Veillonella spp	gram negativ	cocci	Veillonella		other	per	2			1							1
0	Veillonella spp	gram negativ	cocci	Veillonella		other	LKI	1					1

## Sheet: admitted patients per hospital
admitted patients
	2006	2007	2008	2009	2010	2011	2012	2013	2014	2015	tot
TH	91359	93461.5	95400	90897	77160	78134	76908	76275	76149	76323	832066
PH	154256	154491	156264	155314	120278	121508	121499	124462	123853	124407	1356332

## Sheet: Ab res E.coli
Tertiary hospital
Substance/Year		2006	2007	2008	2009	2010	2011	2012	2013	2014	2015	gesamt
aminopenicillin	tested	104	122	108	103	107	128	118	133	142	157	1222
	sensitive	11	21	27	23	38	39	31	39	57	58	344
	resistant	93	101	81	80	69	89	87	94	85	99	878
ciprofloxacin	tested	104	122	108	103	107	130	118	134	141	157	1224
	sensitive	60	58	54	52	71	83	82	96	109	100	765
	resistant	44	64	54	51	36	47	36	38	32	57	459
ceftriaxon	tested	104	122	108	103	107	130	118	134	142	157	1225
	sensitive	75	76	73	66	83	101	101	120	132	137	964
	resistant	29	46	35	37	24	29	17	14	10	20	261
gentamicin	tested	103	122	106	103	106	130	118	133	142	157	1220
	sensitive	80	98	87	90	98	113	109	126	133	138	1072
	resistant	23	24	19	13	8	17	9	7	9	19	148
meropenem	tested	104	122	107	103	107	130	118	134	141	157	1223
	sensitive	103	121	107	103	107	129	118	134	141	156	1219
	resistant	1	1	0	0	0	1	0	0	0	1	4
Peripheral hospitals
Substance/Year		2006	2007	2008	2009	2010	2011	2012	2013	2014	2015	gesamt
aminopenicillin	tested	90	110	87	106	124	160	211	241	250	261	1640
	sensitive	22	27	29	32	45	64	88	85	121	120	633
	resistant	68	83	58	74	79	96	123	156	129	141	1007
ciprofloxacin	tested	90	110	87	106	125	159	211	240	249	260	1637
	sensitive	68	72	55	84	96	130	168	191	199	202	1265
	resistant	22	38	32	22	29	29	43	49	50	58	372
ceftriaxon	tested	90	110	87	106	125	160	211	242	251	261	1643
	sensitive	81	85	70	89	109	142	184	208	227	224	1419
	resistant	9	25	17	17	16	18	27	34	24	37	224
gentamicin	tested	90	110	87	106	124	160	210	242	250	260	1639
	sensitive	81	102	75	100	117	149	194	230	232	247	1527
	resistant	9	8	12	6	7	11	16	12	18	13	112
meropenem	tested	90	110	87	106	125	160	211	241	251	261	1642
	sensitive	89	110	87	105	125	159	211	240	249	260	1635
	resistant	1	0	0	1	0	1	0	1	2	1	7

## Sheet: AB res Klebs
TH
Substance/Year		2006	2007	2008	2009	2010	2011	2012	2013	2014	2015	gesamt
Ciprofloxacin	tested	25	41	45	19	41	31	45	37	31	46	361
	sensitive	19	27	34	15	29	19	32	26	28	38	267
	resistant	6	14	11	4	12	12	13	11	3	8	94
Ceftriaxon	tested	25	42	45	19	41	31	46	38	33	51	371
	sensitive	18	31	36	15	31	22	40	28	29	43	293
	resistant	7	11	9	4	10	9	6	10	4	8	78
Gentamicin	tested	25	42	44	19	41	31	46	38	33	51	370
	sensitive	22	37	36	18	40	26	42	36	30	44	331
	resistant	3	5	8	1	1	5	4	2	3	7	39
Imipenem	tested	25	42	44	19	41	31	45	38	33	51	369
	sensitive	25	42	44	17	41	30	43	34	32	48	356
	resistant	0	0	0	2	0	1	2	4	1	3	13
PH
Substance/Year		2006	2007	2008	2009	2010	2011	2012	2013	2014	2015	gesamt
Ciprofloxacin	tested	8	11	17	25	24	18	35	44	30	40	252
	sensitive	7	8	12	22	21	15	29	32	28	35	209
	resistant	1	3	5	3	3	3	6	12	2	5	43
Ceftriaxon	tested	8	11	17	26	24	18	36	44	30	43	257
	sensitive	7	9	13	25	20	18	29	36	28	39	224
	resistant	1	2	4	1	4	0	7	8	2	4	33
Gentamicin	tested	8	11	17	25	24	18	36	44	30	43	256
	sensitive	7	9	12	25	24	17	35	41	29	41	240
	resistant	1	2	5	0	0	1	1	3	1	2	16
Imipenem	tested	8	11	17	26	24	18	36	42	31	43	256
	sensitive	8	11	17	26	24	18	35	42	30	41	252
	resistant	0	0	0	0	0	0	1	0	1	2	4

## Sheet: AB res Staph au
TH
		2006	2007	2008	2009	2010	2011	2012	2013	2014	2015	tot
MRSA		9	10	4	5	3	1	8	8	5	6	59
MSSA		64	59	61	64	37	51	66	68	85	78	633
PH
MRSA		10	8	2	1	3	5	4	2	8	8	51
MSSA		56	51	55	59	55	73	67	91	92	97	696

## Sheet: AB res E. faecium
TH
Substance/Year		2006	2007	2008	2009	2010	2011	2012	2013	2014	2015	gesamt
Vancomycin	tested	27	22	43	27	24	23	29	25	28	29	277
	sensitive	27	22	41	27	23	21	25	22	21	20	249
	resistant	0	0	2	0	1	2	4	3	7	9	28
Linezolid	tested	27	22	43	27	24	24	29	25	28	29	278
	sensitive	27	22	42	26	24	23	27	23	25	25	264
	resistant	0	0	1	1	0	1	2	2	3	4	14
PH
Substance/Year		2006	2007	2008	2009	2010	2011	2012	2013	2014	2015	gesamt
Vancomycin	tested	9	8	7	6	8	11	13	22	17	15	116
	sensitive	9	8	7	6	8	10	12	21	17	15	113
	resistant	0	0	0	0	0	1	1	1	0	0	3
Linezolid	tested	9	8	7	6	7	11	13	22	17	15	115
	sensitive	9	8	7	6	7	11	13	21	17	15	114
	resistant	0	0	0	0	0	0	0	1	0	0	1

[truncated: 2 more sheets: AB res E. faecalis, AB res Pseudomonas]
